# Supplementary material for: Broad variation in response of individual introns to splicing inhibitors in a humanized yeast strain
Source: bioRxiv. 2023 Nov 13:2023.10.05.560965. Originally published 2023 Oct 5. Preprint. [Version 2] doi: 10.1101/2023.10.05.560965 (PMC10592967; doi:10.1101/2023.10.05.560965)
Supplement: Supplement 1 [file media-1.zip]

Archive with 34 entries (33 files):
- Hunter_et_al_Supplemental_Materials/
- __MACOSX/._Hunter_et_al_Supplemental_Materials
- Hunter_et_al_Supplemental_Materials/Suppl_Table_S6.xlsx
- __MACOSX/Hunter_et_al_Supplemental_Materials/._Suppl_Table_S6.xlsx
- Hunter_et_al_Supplemental_Materials/Hunter_etal_FigS4.pdf
- __MACOSX/Hunter_et_al_Supplemental_Materials/._Hunter_etal_FigS4.pdf
- Hunter_et_al_Supplemental_Materials/Suppl_Tables_S3.xlsx
- __MACOSX/Hunter_et_al_Supplemental_Materials/._Suppl_Tables_S3.xlsx
- Hunter_et_al_Supplemental_Materials/Suppl_Tables_S2.xlsx
- __MACOSX/Hunter_et_al_Supplemental_Materials/._Suppl_Tables_S2.xlsx
- Hunter_et_al_Supplemental_Materials/Hunter_etal_FigS1.pdf
- __MACOSX/Hunter_et_al_Supplemental_Materials/._Hunter_etal_FigS1.pdf
- Hunter_et_al_Supplemental_Materials/Hunter_etal_FigS3A-F.pdf
- __MACOSX/Hunter_et_al_Supplemental_Materials/._Hunter_etal_FigS3A-F.pdf
- Hunter_et_al_Supplemental_Materials/Suppl_Tables_S5.xlsx
- __MACOSX/Hunter_et_al_Supplemental_Materials/._Suppl_Tables_S5.xlsx
- Hunter_et_al_Supplemental_Materials/SMITcsvs.zip
- __MACOSX/Hunter_et_al_Supplemental_Materials/._SMITcsvs.zip
- Hunter_et_al_Supplemental_Materials/Hunter_etal_FigS2E.pdf
- __MACOSX/Hunter_et_al_Supplemental_Materials/._Hunter_etal_FigS2E.pdf
- Hunter_et_al_Supplemental_Materials/Supplement_Materials_Hunter_etal.pdf
- __MACOSX/Hunter_et_al_Supplemental_Materials/._Supplement_Materials_Hunter_etal.pdf
- Hunter_et_al_Supplemental_Materials/Hunter_etal_FigS3G.pdf
- __MACOSX/Hunter_et_al_Supplemental_Materials/._Hunter_etal_FigS3G.pdf
- Hunter_et_al_Supplemental_Materials/Suppl_Tables_S4.xlsx
- __MACOSX/Hunter_et_al_Supplemental_Materials/._Suppl_Tables_S4.xlsx
- Hunter_et_al_Supplemental_Materials/Suppl_Tables_S7.xlsx
- __MACOSX/Hunter_et_al_Supplemental_Materials/._Suppl_Tables_S7.xlsx
- Hunter_et_al_Supplemental_Materials/Hunter_etal_FigS2A-D.pdf
- __MACOSX/Hunter_et_al_Supplemental_Materials/._Hunter_etal_FigS2A-D.pdf
- Hunter_et_al_Supplemental_Materials/Suppl_Tables_S1.xlsx
- __MACOSX/Hunter_et_al_Supplemental_Materials/._Suppl_Tables_S1.xlsx
- Hunter_et_al_Supplemental_Materials/Supplement_Materials_Hunter_etal.docx
- __MACOSX/Hunter_et_al_Supplemental_Materials/._Supplement_Materials_Hunter_etal.docx
